# Supplementary material for: Citraconate inhibits ACOD1 (IRG1) catalysis, reduces interferon responses and oxidative stress, and modulates inflammation and cell metabolism
Source: Nat Metab. 2022 Jun 2;4(5):534–46. doi: 10.1038/s42255-022-00577-x (PMC9170585; doi:10.1038/s42255-022-00577-x)
Supplement: Supplementary file 3 — Source data of LC−MS/MS amino acid analysis pertaining to Extended Data Fig. 5 and Supplementary Figs. 3 and 4. [file 42255_2022_577_MOESM3_ESM.xlsx]

## Sheet: THP1
Sample ID	1 C	2 C	3 C	4 C	5 IAV	6 IAV	7 IAV	8 IAV	9 IA	10 IA	11 IA	12 IA	13 MA	14 MA	15 MA	16 MA	17 CA	18 CA	19 CA	20 CA	21 OI	22 OI	23 OI	24 OI
Group [µM]	Control	Control	Control	Control	IAV	IAV	IAV	IAV	IAV+Ita	IAV+Ita	IAV+Ita	IAV+Ita	IAV+Mesa	IAV+Mesa	IAV+Mesa	IAV+Mesa	IAV+Citra	IAV+Citra	IAV+Citra	IAV+Citra	IAV+4OI	IAV+4OI	IAV+4OI	IAV+4OI
Ala	278	306	341	362	255	257	280	352	249	334	257	299	211	219	189	248	254	311	290	270	110	146	114	96.5
Arg	107	128	121	113	95.8	138	110	115	106	97.9	89.7	103	56.8	64.5	79.5	77.8	60.4	76.3	59.7	50.9	58.3	89.1	63.3	36.3
Asn	115	113	137	146	115	115	126	131	179	199	167	177	154	122	117	127	153	220	204	199	54.5	77.4	64.6	56
Asp	377	391	390	414	429	403	495	521	163	192	175	201	123	121	115	128	263	313	281	295	226	347	271	277
Cys	238	253	283	231	192	195	190	186	102	124	88.1	116	129	55.9	90.7	91.4	150	170	125	119	134	216	166	94
Gln	81.7	75.7	109	128	82.1	101	101	165	125	170	113	129	85.7	75.7	69	85.2	74.4	95	93.1	87.1	35.2	47.7	41.6	29.2
Glu	405	429	451	509	427	427	457	487	204	265	200	229	242	222	214	248	296	345	324	303	164	231	188	170
Gly	335	344	389	399	357	362	412	431	305	330	307	345	285	252	225	314	346	442	376	379	206	282	235	198
His	19.5	21.3	21.5	25.4	20.6	20.9	20.6	28.3	16.5	21.8	18.8	19.3	14.8	13.2	12.3	14.9	15.5	19.9	17.6	16.5	13.6	17.7	12.3	10.6
Ile	60.1	64.5	66.3	68.6	57.8	66.3	67.8	72.3	57	72.5	62.6	66.1	51.5	44.1	46.6	48.3	57.1	69	61.6	56.3	49.4	71	50.7	41.5
Leu	102	116	114	109	94.2	108	119	119	85.4	116	98.7	101	75.6	68	72.4	76.7	87.1	103	86.8	82.2	72.2	107	77.9	60.9
Lys	101	116	104	105	91.7	106	102	130	68.3	92.9	79.5	82.9	48.9	57.7	72.4	58.9	54.9	67.1	57.9	48.3	56.7	80.8	54.6	40.8
Met	40	46.6	44.8	43.7	37.8	41.8	43.3	56	32.6	46.7	37.9	38.9	26.2	23.4	25.9	28.3	25.5	37.3	29.4	26.8	23.1	35	24.6	15.8
Phe	46.2	52.2	50.8	49.3	44.5	49.5	52.4	55.2	38.9	49.3	42.8	42.4	31.2	27	29.6	33.6	32.7	41.1	34.1	33.5	27.2	39.1	27.5	21.3
Pro	56.6	59.7	67.5	73.3	63.6	61.6	68.9	80.8	86.3	100	85	100	69.4	65.4	55.9	73.6	83.5	115	98.9	98.1	36.3	48.6	39.2	33.8
Ser	139	153	161	163	133	158	160	160	148	177	162	172	134	130	112	135	158	203	190	173	82.7	132	98.4	78.7
Thr	80	86.1	92.1	91.2	73.8	81.4	86.7	98.6	87.2	107	88.2	96.1	71.5	63.8	61.9	74.4	89.9	118	100	96.3	46.8	70.2	51.3	41.6
Trp	12	12.7	12.7	16.4	12.6	11.7	12.4	19.1	8.66	11.8	9.55	9.96	9.86	7.24	7.36	7.78	12.2	14.3	11.9	10.8	11.6	16.4	12	8.74
Tyr	43.8	47.7	49.9	45	41	45	49.9	54	33.5	43.6	39.9	38.5	31	27.6	26.8	31.4	34.2	41.4	35.3	33.2	30.3	41.9	31.6	20.1
Val	57.3	61.8	63.6	66	58	63.5	64.1	90.3	43.7	63.2	50.9	52.5	46.8	35	40.5	44	50.3	57.7	52.3	48.2	47	67.4	51.8	35.7
1-Met-His	0.214	0.22	0.238	0.238	0.2	0.258	0.315	0.647	0.301	0.443	0.349	0.413	0.262	0.312	0.278	0.257	0.326	0.415	0.379	0.348	0.149	0.183	0.152	0.133
3-Met-His	0.04	0.041	0.04	0.042	0.02	0.118	0.103	0.568	0.055	0.081	0.055	0.086	0.037	0.04	0.072	0.039	0.028	0.041	0.047	0.041	0.023	0.024	0.017	0.017
5-AVA	1.66	1.59	1.9	1.9	1.86	1.69	1.89	2.31	1.21	1.62	1.32	1.38	1.56	1.42	1.24	1.42	1.84	2.17	2.11	2.08	2.28	3.1	2.52	2.8
AABA	< LOD	< LOD	0.599	0.583	< LOD	0.757	0.817	2.77	0.717	0.866	0.721	0.807	0.593	0.607	0.69	0.61	0.676	0.861	0.785	0.792	< LOD	< LOD	< LOD	< LOD
Ac-Orn	0.154	< LOD	< LOD	0.427	0.298	< LOD	< LOD	1.79	< LOD	< LOD	< LOD	< LOD	< LOD	< LOD	< LOD	< LOD	< LOD	< LOD	< LOD	< LOD	< LOD	< LOD	< LOD	< LOD
ADMA	0.577	0.665	0.601	0.733	0.681	0.547	0.64	0.96	0.276	0.371	0.304	0.397	0.277	0.236	0.229	0.317	0.327	0.366	0.323	0.302	0.298	0.447	0.336	0.254
alpha-AAA	0.627	0.543	0.426	1.51	1.25	0.47	0.573	3.58	0.33	0.419	0.322	0.351	0.339	0.342	0.321	0.36	0.398	0.592	0.443	0.478	< LOD	0.445	0.322	0.37
Anserine	0.046	0.032	0.044	0.046	0.049	0.047	0.067	0.22	0.03	0.052	0.082	0.041	0.034	0.041	0.054	0.041	0.036	0.045	0.054	0.034	0.048	0.053	0.052	0.046
BABA	< LOD	< LOD	< LOD	< LOD	0.067	0.158	0.178	0.895	< LOD	0.073	< LOD	0.083	< LOD	< LOD	0.103	< LOD	0.061	< LOD	< LOD	0.067	< LOD	0.071	< LOD	< LOD
Betaine	2.81	2.88	3.04	3.34	2.92	3.77	4.02	5.63	4.45	5.16	4.67	5.38	5.22	4.43	3.85	4.94	5.8	7	6.9	7	2.83	3.56	3.18	2.92
c4-OH-Pro	0.274	0.221	0.111	1.11	0.811	< LOD	0.116	1.59	< LOD	< LOD	< LOD	< LOD	< LOD	< LOD	< LOD	< LOD	< LOD	< LOD	< LOD	< LOD	< LOD	< LOD	< LOD	< LOD
Carnosine	3.72	3.62	4.22	4.75	4.1	3.95	4.58	5.63	3.15	4.18	3.44	4.25	3.52	3.21	2.76	3.33	4.28	5.5	5.49	5.01	4.92	6.1	5.02	5.23
Cit	1.56	1.09	< LOD	4.39	3.36	< LOD	1.14	13.5	< LOD	< LOD	< LOD	< LOD	< LOD	< LOD	< LOD	< LOD	< LOD	< LOD	< LOD	< LOD	< LOD	< LOD	< LOD	< LOD
Creatinine	< LOD	< LOD	< LOD	11.7	8.63	< LOD	< LOD	15.3	< LOD	< LOD	< LOD	< LOD	< LOD	< LOD	< LOD	< LOD	< LOD	< LOD	< LOD	< LOD	< LOD	< LOD	< LOD	< LOD
Cystine	0.179	0.153	0.192	< LOD	0.159	0.146	0.182	0.197	< LOD	0.143	< LOD	< LOD	0.147	< LOD	0.15	< LOD	< LOD	0.143	0.136	0.153	< LOD	0.146	< LOD	0.167
DOPA	0.168	< LOD	< LOD	0.511	0.37	< LOD	< LOD	1.41	< LOD	< LOD	< LOD	< LOD	< LOD	< LOD	< LOD	< LOD	< LOD	< LOD	< LOD	< LOD	< LOD	< LOD	< LOD	< LOD
HArg	< LOD	< LOD	< LOD	0.027	< LOD	0.058	0.039	0.141	0.032	0.026	0.037	0.036	< LOD	< LOD	0.032	0.034	< LOD	< LOD	< LOD	< LOD	< LOD	< LOD	< LOD	< LOD
HCys	3.42	3.15	3.97	3.58	2.95	3.02	2.23	2.5	2.27	2.24	1.85	2.09	2.51	1.66	1.92	2.02	2.69	3.29	2.95	2.58	1.61	2.59	2.25	1.61
Kynurenine	5.57	5.49	5.74	5.79	6.4	6.03	7.28	9.04	6.25	6.88	7.03	7.44	6.34	5.32	5.43	6.31	5.19	6.34	5.88	6.38	2.22	3.7	2.81	2.72
Met-SO	0.648	0.706	0.668	1.18	1.02	0.724	0.696	2.29	0.588	0.723	0.555	0.771	0.449	0.444	0.514	0.555	0.587	0.728	0.667	0.69	0.521	0.738	0.489	0.544
Nitro-Tyr	0.269	0.16	< LOD	1.06	0.79	< LOD	< LOD	1.57	< LOD	< LOD	< LOD	< LOD	< LOD	< LOD	< LOD	< LOD	< LOD	< LOD	< LOD	< LOD	< LOD	< LOD	< LOD	< LOD
Orn	2.35	1.25	1.78	5.86	3.8	2.84	2.7	16.7	< LOD	1.08	< LOD	1.29	< LOD	< LOD	1.72	3.46	< LOD	< LOD	< LOD	< LOD	< LOD	< LOD	< LOD	< LOD
PAG	< LOD	< LOD	< LOD	0.014	< LOD	0.031	0.02	0.11	< LOD	< LOD	< LOD	< LOD	0.015	< LOD	0.014	< LOD	< LOD	< LOD	< LOD	< LOD	< LOD	< LOD	< LOD	< LOD
PheAlaBetaine	< LOD	< LOD	< LOD	< LOD	< LOD	< LOD	0.029	0.147	< LOD	< LOD	< LOD	< LOD	< LOD	< LOD	< LOD	< LOD	< LOD	< LOD	< LOD	< LOD	< LOD	< LOD	< LOD	< LOD
ProBetaine	< LOD	< LOD	< LOD	< LOD	< LOD	0.139	0.104	0.549	< LOD	< LOD	< LOD	< LOD	< LOD	< LOD	0.078	0.164	< LOD	< LOD	< LOD	< LOD	< LOD	< LOD	< LOD	< LOD
Sarcosine	0.364	< LOD	< LOD	0.968	0.871	< LOD	< LOD	1.94	< LOD	< LOD	< LOD	< LOD	< LOD	< LOD	< LOD	< LOD	< LOD	< LOD	< LOD	< LOD	< LOD	< LOD	< LOD	< LOD
SDMA	0.051	0.053	0.04	0.111	0.115	0.03	0.058	0.238	0.021	0.019	0.03	0.016	0.021	0.017	0.016	0.025	0.015	0.025	0.024	0.018	0.015	0.026	0.021	0.009
t4-OH-Pro	36.6	39.4	43	44	32.8	32.3	36.2	37.3	68.7	79.4	69	81.1	49.9	52.6	42.3	54	58.5	80.6	71.9	73.5	15.6	20.6	16.4	16.6
Taurine	183	184	202	207	198	197	213	214	142	168	153	169	169	158	144	169	205	222	212	219	264	338	294	294
TrpBetaine	< LOD	< LOD	< LOD	< LOD	< LOD	< LOD	< LOD	0.162	< LOD	< LOD	< LOD	< LOD	< LOD	< LOD	< LOD	< LOD	< LOD	< LOD	< LOD	< LOD	< LOD	< LOD	< LOD	< LOD
beta-Ala	21.9	25.5	28.6	28.5	27.4	23.4	27.6	28.7	25.9	29.6	27.3	29.6	26.6	28.2	23.5	27.3	31.5	36.1	36	35.1	46.3	64.2	51.3	53.1
Dopamine	< LOD	< LOD	< LOD	1.31	0.994	< LOD	< LOD	2.3	< LOD	< LOD	< LOD	< LOD	< LOD	< LOD	< LOD	< LOD	< LOD	< LOD	< LOD	< LOD	< LOD	< LOD	< LOD	< LOD
GABA	6.91	7.48	8.89	8.58	8.79	8.07	8.87	9.08	7.83	9.5	8.49	9.26	11	9.63	8.35	10	11	13	12.9	12.7	11.1	15.3	12.3	13.6
Histamine	0.308	0.21	< LOD	1.22	0.915	< LOD	< LOD	1.91	< LOD	< LOD	< LOD	< LOD	< LOD	< LOD	< LOD	< LOD	< LOD	< LOD	< LOD	< LOD	< LOD	< LOD	< LOD	< LOD
PEA	< LOD	< LOD	< LOD	0.079	0.04	< LOD	< LOD	0.164	< LOD	< LOD	< LOD	< LOD	< LOD	< LOD	< LOD	< LOD	< LOD	< LOD	< LOD	< LOD	< LOD	< LOD	< LOD	< LOD
Putrescine	0.313	0.296	0.309	0.464	0.578	0.526	0.587	0.729	0.22	0.265	0.248	0.26	0.166	0.198	0.236	0.195	0.392	0.413	0.394	0.364	0.287	0.457	0.373	0.336
Serotonin	0.081	0.067	0.069	0.165	0.127	0.051	0.067	0.214	0.039	0.048	0.045	0.045	0.039	0.037	0.036	0.038	0.04	0.061	0.052	0.056	0.067	0.1	0.08	0.083
Spermidine	22.4	23.4	20.7	24.2	15	27.1	26.8	17.7	15.2	18.6	17.9	21.3	9.02	14	21.8	12.2	16.2	16.5	13.6	13.1	12.3	23.7	15.8	13.2
Spermine	3.28	3.32	2.95	4.57	2.88	4.09	3.49	3.88	2.74	3.53	2.89	3.6	1.57	2.9	5.13	2.06	2.71	2.66	2.52	2.2	1.95	3.42	2.14	2.17

## Sheet: A549
Sample ID	21 C	22 C	23 C	24 C	25 IAV	26 IAV	27 IAV	28 IAV	29 IA	30 IA	31 IA	32 IA	33 MA	34 MA	35 MA	36 MA	37 CA	38 CA	39 CA	40 CA	41 OI	42 OI	43 OI	44 OI
Group [µM]	Control	Control	Control	Control	IAV	IAV	IAV	IAV	Itaconate	Itaconate	Itaconate	Itaconate	Mesacoante	Mesacoante	Mesacoante	Mesacoante	Citraconate	Citraconate	Citraconate	Citraconate	4-Octyl-Itacoante	4-Octyl-Itacoante	4-Octyl-Itacoante	4-Octyl-Itacoante
Ala	70	84.8	94.2	95.9	77.7	71.1	82.2	74.2	88.4	103	115	109	87.6	82.1	96.7	96.7	81.3	93.7	95.6	87.6	132	125	144	112
Arg	45.8	87.3	108	90.5	71.3	60.7	102	43.8	52.7	51.5	51.8	60.8	51	50.2	47.5	45.5	36.6	49.6	41.9	36.8	53.2	45.4	54.7	40.6
Asn	11.5	16.6	18.1	16.6	13.1	11.7	14.6	12.9	13.6	15.6	17.8	17	14.4	15.4	15.4	17.9	12.6	13.4	15.1	13.5	16.1	16.7	17.5	15.8
Asp	33.3	38.7	46.1	45.5	68.1	77.9	92	91.6	102	110	124	121	78.2	87.2	103	96.9	56.3	68.2	70.4	72.8	157	171	175	144
Cys	61.4	173	255	166	222	128	300	154	135	138	199	271	208	146	108	98	143	199	184	241	218	290	375	319
Gln	9.56	9.56	10.9	10.4	13.2	9.45	14.3	11	12.2	12.5	10.3	11.7	11.6	11.2	10.8	11.9	10.8	14.6	15.2	15	18	12.9	15.7	11.4
Glu	183	190	225	223	249	268	271	299	190	234	217	230	248	296	310	324	221	275	272	265	371	367	387	301
Gly	347	414	466	456	294	240	310	315	235	249	312	270	233	241	234	272	251	297	292	259	406	360	432	367
His	45.6	63.3	68.4	57.7	40.6	34.6	46.5	33.2	45	50.1	52.7	54.7	37.1	39.4	33.5	39.1	38.8	41.5	40.4	35.4	45	39.8	48.3	36.1
Ile	152	216	238	211	146	122	161	113	164	158	180	177	128	127	132	135	126	148	135	118	153	131	161	127
Leu	178	245	276	260	163	146	200	134	183	194	217	213	147	153	153	158	156	174	160	142	182	158	189	156
Lys	75.1	150	167	140	119	95.4	157	74.4	77.5	78	82.4	108	78.5	80.1	78.5	74.2	59.3	72.4	66.6	64.8	96.9	69.8	85.1	62.6
Met	42.1	58.3	60.6	53.4	38.3	29.5	43.7	29.7	41.3	42.5	47.1	46.7	33	33.6	34.7	35.5	33.9	37.6	38.9	35.3	40.3	39.7	45.1	36.7
Phe	101	129	140	125	88.4	76.7	90.4	67.7	83.3	97.1	117	106	73	75.2	78.3	77.1	72.5	88.2	85.8	71.9	90.6	82.1	95.7	78.3
Pro	41.6	44.4	51.6	51.1	56.4	52	52.3	57.3	22.8	26	26.1	25.7	39.3	37.8	36.7	45.4	38.7	43.7	43.2	40.3	91.5	87.5	92.9	74.7
Ser	125	160	175	166	114	97.1	112	93.2	126	134	162	145	105	106	109	117	112	125	119	104	164	149	171	129
Thr	209	263	291	276	181	146	186	144	237	235	272	257	175	189	187	188	189	212	193	169	249	234	270	216
Trp	25.2	31.4	34.3	31.3	17.4	13.7	17.9	13.7	18.6	17.4	20.1	20.4	13.5	13.2	14.2	13.6	13.5	14.7	12.6	12.1	24.1	21.9	24.8	20
Tyr	101	132	141	127	84.4	68.4	96.6	59.9	92	96.3	112	106	78	77.8	77.1	80	74.5	84.8	82.1	73.6	96.4	81.7	97.2	76.8
Val	143	201	220	203	142	117	151	106	148	146	176	182	120	119	122	124	113	136	123	106	145	128	140	119
1-Met-His	0.699	0.929	1.14	0.94	0.638	0.515	0.703	0.436	0.703	0.654	0.803	0.732	0.536	0.516	0.523	0.534	0.537	0.581	0.558	0.504	0.608	0.568	0.694	0.535
3-Met-His	0.215	0.305	0.379	0.299	0.206	0.145	0.21	0.174	0.217	0.271	0.234	0.263	0.175	0.194	0.167	0.2	0.207	0.236	0.199	0.177	0.241	0.215	0.246	0.208
5-AVA	4.64	3.8	4.34	5.03	5.48	4.93	4.53	7.11	4.71	4.43	5.44	4.45	4.89	4.92	5.16	5.51	5.3	6.4	6.14	5.52	9.64	8.93	9.64	7.91
AABA	0.719	0.806	0.925	0.867	0.738	0.634	0.673	0.634	0.822	0.776	0.925	0.788	0.695	0.704	0.72	0.747	0.673	0.772	0.76	0.68	0.9	0.827	0.901	0.788
Ac-Orn	< LOD	< LOD	< LOD	< LOD	< LOD	< LOD	< LOD	< LOD	< LOD	< LOD	< LOD	< LOD	< LOD	< LOD	< LOD	< LOD	< LOD	< LOD	< LOD	< LOD	< LOD	< LOD	< LOD	< LOD
ADMA	0.149	0.123	0.147	0.171	0.094	0.08	0.08	0.122	0.123	0.148	0.154	0.147	0.127	0.099	0.152	0.15	0.093	0.15	0.139	0.095	0.127	0.151	0.162	0.114
alpha-AAA	0.31	0.348	0.411	0.402	0.462	0.433	0.503	0.544	0.462	0.52	0.438	0.583	0.457	0.496	0.459	0.522	0.321	0.4	0.462	0.399	0.588	0.609	0.541	0.536
Anserine	< LOD	< LOD	< LOD	< LOD	< LOD	< LOD	< LOD	< LOD	< LOD	< LOD	< LOD	< LOD	< LOD	< LOD	< LOD	< LOD	< LOD	< LOD	0.042	< LOD	< LOD	< LOD	< LOD	< LOD
BABA	< LOD	< LOD	0.052	0.056	< LOD	< LOD	0.05	< LOD	< LOD	< LOD	< LOD	0.05	< LOD	< LOD	0.055	< LOD	0.052	0.063	< LOD	< LOD	0.051	0.055	< LOD	< LOD
Betaine	3.73	3.75	4.85	4.58	3.1	2.54	3.6	2.7	2.44	2.52	2.11	2.69	2.06	1.91	1.73	1.89	1.73	2.1	1.7	2.04	3.27	3.27	3.68	2.98
c4-OH-Pro	< LOD	< LOD	< LOD	< LOD	< LOD	< LOD	< LOD	< LOD	< LOD	< LOD	< LOD	< LOD	< LOD	< LOD	< LOD	< LOD	< LOD	< LOD	< LOD	< LOD	< LOD	< LOD	< LOD	< LOD
Carnosine	0.252	0.384	0.46	0.388	0.353	0.308	0.394	0.292	0.309	0.334	0.318	0.366	0.333	0.299	0.309	0.283	0.294	0.376	0.371	0.279	0.293	0.266	0.371	0.219
Cit	1.03	1.36	1.68	1.33	< LOD	< LOD	< LOD	< LOD	< LOD	< LOD	< LOD	< LOD	< LOD	< LOD	< LOD	< LOD	< LOD	< LOD	< LOD	< LOD	1.78	< LOD	< LOD	< LOD
Creatinine	2.41	3.53	3.92	3.49	3.24	3.18	3.79	2.93	3.17	2.9	3.44	3.37	2.92	3.29	3.36	3.43	2.69	3.1	2.86	2.68	3.67	3.42	3.19	3.03
Cystine	< LOD	0.305	0.449	< LOD	< LOD	< LOD	0.293	< LOD	< LOD	0.384	0.282	< LOD	< LOD	< LOD	< LOD	< LOD	< LOD	< LOD	< LOD	< LOD	< LOD	< LOD	0.313	0.315
DOPA	< LOD	< LOD	< LOD	< LOD	< LOD	< LOD	< LOD	< LOD	< LOD	< LOD	< LOD	< LOD	< LOD	< LOD	< LOD	< LOD	< LOD	< LOD	< LOD	< LOD	< LOD	< LOD	< LOD	< LOD
HArg	0.137	0.261	0.275	0.239	0.178	0.146	0.208	0.112	0.163	0.144	0.136	0.151	0.133	0.135	0.123	0.108	0.102	0.122	0.107	0.093	0.159	0.113	0.145	0.102
HCys	5.44	8.31	9.79	11.1	12.8	10.7	12.6	10.5	11.6	13.4	15.5	16.3	13.2	9.58	8.43	8.62	10.4	12	13.1	15	14.3	15.9	21.2	18.1
Kynurenine	0.5	0.5	0.5	0.5	4.18	3.68	4.14	4.37	5.14	5.89	7.41	6.47	6.48	7.36	6.81	7.72	7.16	8.5	8.98	7.35	1.17	1.12	1.23	1.07
Met-SO	0.571	0.736	1.08	0.93	0.432	0.301	0.848	0.513	0.851	1	1.12	1.15	0.663	0.707	0.778	0.919	0.588	0.704	0.778	0.523	0.745	0.475	0.746	0.517
Nitro-Tyr	< LOD	< LOD	< LOD	< LOD	< LOD	< LOD	< LOD	< LOD	< LOD	< LOD	< LOD	< LOD	< LOD	< LOD	< LOD	< LOD	< LOD	< LOD	< LOD	< LOD	< LOD	< LOD	< LOD	< LOD
Orn	< LOD	2.75	3.23	2.12	2.14	1.13	3.45	< LOD	1.23	< LOD	< LOD	1.72	< LOD	< LOD	< LOD	< LOD	< LOD	< LOD	< LOD	< LOD	1.86	< LOD	1.41	< LOD
PAG	0.027	0.035	0.052	0.064	0.054	0.029	0.063	0.048	0.025	0.011	0.022	0.055	0.031	0.048	0.049	0.03	0.026	0.026	0.041	0.036	0.03	0.022	0.052	0.008
PheAlaBetaine	< LOD	< LOD	< LOD	< LOD	< LOD	< LOD	< LOD	< LOD	< LOD	< LOD	< LOD	< LOD	< LOD	< LOD	< LOD	< LOD	< LOD	< LOD	< LOD	< LOD	< LOD	< LOD	< LOD	< LOD
ProBetaine	< LOD	< LOD	< LOD	< LOD	< LOD	< LOD	< LOD	< LOD	< LOD	< LOD	< LOD	< LOD	< LOD	< LOD	< LOD	< LOD	< LOD	< LOD	< LOD	< LOD	< LOD	< LOD	< LOD	< LOD
Sarcosine	0.342	0.341	0.343	0.369	0.354	0.275	0.326	0.361	0.26	0.188	0.278	0.249	0.254	0.183	0.196	0.234	0.204	0.291	0.316	0.201	0.513	0.369	0.521	0.384
SDMA	0.075	0.113	0.169	0.16	0.112	0.085	0.165	0.066	0.07	0.081	0.066	0.08	0.059	0.059	0.053	0.057	0.047	0.065	0.035	0.049	0.086	0.047	0.091	0.063
t4-OH-Pro	3.08	3.84	4.26	3.54	2.39	1.8	2.2	1.8	2.31	2.17	2.79	2.66	1.87	1.98	1.89	2.1	1.96	2.1	2.31	1.89	3.02	2.84	3.13	3.08
Taurine	244	252	289	293	291	262	263	327	184	184	227	199	163	167	161	187	215	237	257	200	515	514	515	449
TrpBetaine	< LOD	< LOD	< LOD	< LOD	< LOD	< LOD	0.048	0.069	< LOD	< LOD	< LOD	< LOD	0.041	< LOD	< LOD	< LOD	< LOD	< LOD	< LOD	< LOD	< LOD	0.04	< LOD	< LOD
beta-Ala	59.6	60.9	71.1	75.6	65.5	60.4	66.5	65.6	68.3	69.3	86	71.1	59.7	65.3	57.5	70.1	67.3	69.9	72.9	68.9	135	118	128	111
Dopamine	< LOD	< LOD	< LOD	< LOD	< LOD	< LOD	< LOD	< LOD	< LOD	< LOD	< LOD	< LOD	< LOD	< LOD	< LOD	< LOD	< LOD	< LOD	< LOD	< LOD	< LOD	< LOD	< LOD	< LOD
GABA	11.9	11	12.3	12.5	12.7	11.4	11.8	14.6	8.78	8.85	10.3	8.08	7.62	7.2	7.62	8.52	7.54	9.13	8.51	8.05	26.3	23	25.9	22.1
Histamine	< LOD	< LOD	< LOD	< LOD	< LOD	< LOD	< LOD	< LOD	< LOD	< LOD	< LOD	< LOD	< LOD	< LOD	< LOD	< LOD	< LOD	< LOD	< LOD	< LOD	< LOD	< LOD	< LOD	< LOD
PEA	< LOD	< LOD	< LOD	< LOD	< LOD	< LOD	< LOD	< LOD	< LOD	< LOD	< LOD	< LOD	< LOD	< LOD	< LOD	< LOD	< LOD	< LOD	< LOD	< LOD	< LOD	< LOD	< LOD	< LOD
Putrescine	13.7	28.7	30.4	31.4	11.5	7.37	10.6	8.48	2.11	2.09	2.32	2.51	2.62	2.44	2.27	2.02	2.68	3.12	2.68	2.76	6.63	4.88	5.97	4.64
Serotonin	0.054	0.1	0.105	0.101	0.082	0.076	0.107	0.073	0.068	0.08	0.082	0.078	0.071	0.069	0.075	0.07	0.067	0.07	0.06	0.065	0.073	0.067	0.078	0.067
Spermidine	15.2	51.8	70.2	59.8	48.1	34.3	72.4	28.6	20.5	21.9	19	28	22.6	25.3	29.2	21.7	21.6	23.4	19.4	19.3	34.4	20.4	27.4	20.2
Spermine	0.72	2.1	2.57	2.32	1.87	1.36	2.81	1.23	1.13	1.23	0.821	1.37	1.22	1.47	1.71	1.23	1.23	1.21	0.958	0.967	1.31	0.952	1.13	0.849
