# Supplementary material for: Citraconate inhibits ACOD1 (IRG1) catalysis, reduces interferon responses and oxidative stress, and modulates inflammation and cell metabolism
Source: Nat Metab. 2022 Jun 2;4(5):534–46. doi: 10.1038/s42255-022-00577-x (PMC9170585; doi:10.1038/s42255-022-00577-x)
Supplement: Supplementary file 4 — Source data of microbead multiplex cytokine/chemokine analysis pertaining to Fig. 2 and Extended Data Fig. 6. [file 42255_2022_577_MOESM4_ESM.xlsx]

## Sheet: Sheet1
Sample ID	dTHP1 control 1	dTHP1 control 2	dTHP1 control 3	dTHP1 IAV infected 1	dTHP1 IAV infected 2	dTHP1 IAV infected 3	4-OI treated dTHP1 IAV infected 1	4-OI treated dTHP1 IAV infected 2	4-OI treated dTHP1 IAV infected 3	IA treated dTHP1 IAV infected 1	IA treated dTHP1 IAV infected 2	IA treated dTHP1 IAV infected 3	MA treated dTHP1 IAV infected 1	MA treated dTHP1 IAV infected 2	MA treated dTHP1 IAV infected 3	CA treated dTHP1 IAV infected 1	CA treated dTHP1 IAV infected 2	CA treated dTHP1 IAV infected 3
Group [pg/ml]	Control	Control	Control	IAV	IAV	IAV	4-OI	4-OI	4-OI	Ita	Ita	Ita	Mesa	Mesa	Mesa	Citra	Citra	Citra
IL-1b	1.45	1.88	1.62	2.88	4.75	2.31	2.05	1.34	1.79	1.62	1.49	1.58	1.41	1.41	1.83	1.55	1.58	1.62
IL-1RA	3479.95	3231.6	3326.58	4487.86	4792.79	4410.2	4624.94	4047.57	4479.62	4877.64	4938.19	4572.79	4520.1	4865.25	4868.35	4956.11	3945.07	4995.95
IL-2	6.14	7.43	6.57	31.79	20.77	23.5	10.48	10.48	11.36	21.45	24.41	25.33	11.8	15.8	16.7	19.86	17.6	20.77
IL-4	0.48	0.38	0.38	1.32	1.14	1.09	0.58	0.72	0.58	1.05	1.05	1.05	0.87	1	1.09	0.87	0.96	1.14
IL-5	9.93	18.14	12.75	83.86	75.48	71.24	18.14	25.8	18.14	69.1	69.1	75.48	53.84	60.45	90.07	66.95	62.63	57.16
IL-6	0.62	0.48	0.48	1.48	1.19	0.91	0.48	0.62	0.91	0.91	1.12	1.12	0.48	0.91	1.05	0.76	0.91	1.05
IL-8	205.79	227.03	207.11	437.7	356.93	356.75	712.05	688.95	875.02	812	675.66	784.23	430.68	318.94	462.4	674.8	580.88	782.39
IL-9	54.2	61.77	63.66	75.03	71.71	66.5	80.72	61.77	71.24	93.07	94.02	84.51	69.81	96.88	78.82	77.87	78.34	86.41
IL-10	2.96	4.7	3.45	3.95	3.95	3.95	2.47	2.47	2.96	5.72	4.45	5.46	1.06	2.96	3.45	3.45	2.47	3.95
IL-12(p70)	0.11	0.37	0.86	1.34	1.58	1.82	1.34	0.86	1.34	0.86	1.34	1.34	0.86	1.34	1.34	1.34	1.34	0.86
IL-15	6.63	6.63	11.12	42.68	33.06	26.28	15.21	15.21	8.94	29.71	37.94	45.77	11.12	39.53	37.94	33.06	28.01	29.71
IL-17	4.86	4.58	4.3	9.77	9.77	8.89	5.29	5.43	6.28	8.45	8.89	9.18	7.43	8.01	8.45	8.6	7.72	7.72
Eotaxin	1.14	1.3	0.99	2.1	2.37	1.99	1.45	1.38	1.57	1.84	1.61	1.61	1.3	1.76	1.76	1.99	1.68	1.61
FGF b	7.76	7.76	8.25	21.07	19.65	16.69	11.86	10.11	11.86	15.53	16.69	17.44	14.34	17.44	18.92	14.34	12.29	15.92
G-CSF	455.61	448.9	832.23	1781.34	1352.79	1415.43	790.97	618.89	563.34	1205.63	1121.3	1361.32	1663.85	1284.71	1310.21	1288.96	1491.17	1694.24
GM-CSF	0.14	0.14	0.14	1.96	1.23	1.23	0.14	0.4	0.84	1.23	0.94	0.84	0.84	1.23	1.42	1.04	0.84	1.04
IFN-g	2.2	2.67	3.02	14.74	10.46	9.49	3.61	2.67	3.14	11.31	12.9	13.15	10.95	10.46	12.29	8.64	8.64	9.37
IP-10	1.48	1.48	1.48	5762.71	7830.63	5850.13	80.61	77.46	80.61	2866.09	3245.61	3456.05	5539.96	5771.6	5315	3099.15	2657.08	3896.81
MCP-1	32.14	33.33	24.78	453.73	276.32	251.15	9.35	7.98	9.35	479.17	594.99	524.73	568.68	352.03	423.64	290.97	259.97	345.39
MIP-1a	115.35	124.14	134.71	1910.05	1390.33	1529.26	216.33	199.91	253.41	1496.8	1480.53	1470.2	1516.94	1284.56	1335.09	1337.89	958.3	1547.68
PDGF-bb	6.9	6.9	6.02	13.32	15.7	13.32	7.78	2.67	4.31	8.68	7.78	12.37	3.48	12.84	13.32	7.34	8.68	9.59
MIP-1b	153.47	165.25	162.4	1267.67	1090.65	1140.89	252.86	233.4	275.65	800.86	789.73	824.33	888.45	785.28	940.41	833.68	727.19	899.99
RANTES	1095.39	1420.57	1575.58	2188.39	2229	2009.6	1549.77	1547.86	1514.12	6931.35	6368.82	6653.82	8167.13	7265.1	7549.98	6579.97	5442.99	7972.68
TNF-a	35.79	40.44	37.94	215.9	148.92	159.05	74.15	70.97	81.91	173.02	183.48	196.74	102.32	110.05	140.88	141.58	113.91	169.88
VEGF	26.96	18.54	29.61	78.93	72.81	82.93	24.24	42.04	29.61	70.75	88.85	102.27	49.04	88.85	86.89	78.93	72.81	66.56
